# Supplementary material for: Generative modeling for RNA splicing prediction and design
Source: eLife. 2026 May 29;14:RP106043. doi: 10.7554/eLife.106043 (PMC13221180; doi:10.7554/eLife.106043)
Supplement: Figure 5—source data 1. [file elife-106043-fig5-data1.zip]

Archive with 5 entries (4 files):
- Figure5SourceData1/
- Figure5SourceData1/ACIN1_RT-PCR.tif
- __MACOSX/Figure5SourceData1/._ACIN1_RT-PCR.tif
- Figure5SourceData1/PTK2_RT-PCR.tif
- __MACOSX/Figure5SourceData1/._PTK2_RT-PCR.tif
